# Supplementary material for: Invasive Breast Cancer Incidence in 2,305,427 Screened Asymptomatic Women: Estimated Long Term Outcomes during Menopause Using a Systematic Review
Source: PLoS One. 2015 Jun 24;10(6):e0128895. doi: 10.1371/journal.pone.0128895 (PMC4479875; doi:10.1371/journal.pone.0128895)
Supplement: S2 Table — (XLSX) [file pone.0128895.s004.xlsx]

## Sheet: Apdx  flowchart
	Step 1: Appendix A	Step 2: Appendix B	Step 3: Appendix C
Identification of Records	Authors' Research Database	1st Cochrane Library Search Sept 28 12	2nd Cochrane Library Search Sept 28 12
	4478 records (4409+69)	675,927 records	7481 records
4478	We reviewed 331 full text articles from Authors' prior research	We reviewed 24 abstracts then 3 full text articles	We reviewed only abstracts since none qualified
675927
7481
687886
Screening	331 4147 excluded	24 675,903 excluded	25 7456 excluded
Eligibility	22 309 excluded	3 21 excluded	0 25 excluded
	18 4 excluded
	18+3 =21
Included as meeting our protocol	19 2 excluded

## Sheet: ApdxA
	Textbooks and pages listing relevant references	Total # of References in Book + Au's research
1	Cutler WB, Garcia CR and Edwards DA. Menopause: A Guide for Women and the Men Who Love Them. W W Norton, New York. 1983, 1st Edition.	see #5
2	Cutler WB and Garcia CR. The Medical Management of the Menopause and Premenopause: Their Endocrinologic Basis. Lippincott Co., Philadelphia, PA, 1984. pp 42-48; 86-91; 117-121; 140-143; 161-163; 185-188; 213-217; 244-250	973
3	Cutler WB. Hysterectomy: Before and After, Harper Collins, NY, 1988 Paperback update issued March, 1990. pp 361-438	974
4	Cutler WB. Love Cycles: The Science of Intimacy, Villard (Random House), 1991, second edition 1996, Athena Institute Press. pp 277-282	840
5	Cutler WB and Garcia CR. Menopause: A Guide for Women and Those Who Love Them, completely revised and expanded. W W Norton, New York. 1992, 2nd Edition; paperback August 1993. pp 324-390	487
6	Cutler WB, Genovese-Stone E Wellness in Women After 40 Years of Age: The Role of Sex Hormones and Pheromones. CV Mosby, Disease-A-Month.1998 pp 531-546	255
7	Cutler WB. Hormones and Your Health:The Smart Woman's Guide to Hormonal and Alternative Therapies for Menopause, Wiley, NY, 2009. pp 259-311	880
	Total # of References in ALL Books-----Subtotal-->	4409
*	Updating references through June 2012 in preparation for prior presentations on topic to American Soc. Ob/Gyn, American Soc Reproductive Med, and Society for Behavior Medicine .. Using Pub Med and all resources of 1st 3 coauthors	69
	Grand Total of Records Identified	4478

## Sheet: ApdxB
#	Cochrane Reference	Qualifies	Why/Not	Ref #	notes: content of study
1	Rate of over‐diagnosis of breast cancer 15 years after end of Malmo mammographic screening trial: Follow‐up study.Zackrisson S , Andersson I , Janzon L , Manjer J and Garne JP BMJ, 2006, 332(7543), 689	Yes/dupe	already using	25	excellent source of number of women enrolled, and cumulative # who developed Br Ca 25 yrs later
2	Mammographic screening in women with a family history of breast cancer : some results from the Swedish two‐county trial. Nixon RM , Pharoah P , Tabar L , Krusemo UB , Duffy SW , Prevost TC and Chen HH Revue d'épidémiologie et de santé publique, 2000, 48(4), 325	No	family History precluded		wrong subjects for our question
3	Swedish two‐county trial: impact of mammographic screening on breast cancer mortality during 3 decades. Tabár L , Vitak B , Chen TH , Yen AM , Cohen A , Tot T , Chiu SY , Chen SL , Fann JC , Rosell J , Fohlin H , Smith RA and Duffy SW Radiology, 2011, 260(3), 658	Yes*	Yes/corresp author confirmed 1426 women developed a first tumor (123 in situ/1303 invasive)	27	09/28/12 WC wrote corresponding author to learn if tumors or women are counted in the screened group that could fit our criteria
4	The Edinburgh randomised trial of breast cancer screening : results after 10 years of follow‐up. Alexander FE , Anderson TJ , Brown HK , Forrest AP , Hepburn W , Kirkpatrick AE , McDonald C , Muir BB , Prescott RJ and Shepherd SM British journal of cancer, 1994, 70(3), 542	yes/dupe	already using	30	already included
5	Rate of over‐diagnosis of breast cancer 15 years after end of Malmö mammographic screening trial: follow‐up study. Zackrisson S , Andersson I , Janzon L , Manjer J and Garne JP BMJ (Clinical research ed.), 2006, 332(7543), 689	Yes/dupe	duplicates #1	25	already included
6	A cluster randomized, controlled trial of breast and cervix cancer screening in Mumbai, India: methodology and interim results after three rounds of screening . Mittra I , Mishra GA , Singh S , Aranke S , Notani P , Badwe R , Miller AB , Daniel EE , Gupta S , Uplap P , Thakur MH , Ramani S , Kerkar R , Ganesh B and Shastri SS International journal of cancer. Journal international du cancer, 2010,…	No	compares clinical breast exams to cervical exams		wrong subjects for our question
7	Efficacy of breast cancer screening by age. New results from the Swedish Two‐County Trial. Tabar L , Fagerberg G , Chen HH , Duffy SW , Smart CR , Gad A and Smith RA Cancer, 1995, 75(10), 2507	yes/dupe	duplicates what we already have open see #3	27	already included
8	Screening status in relation to biological and chronological characteristics of breast cancers : a cross sectional survey. Alexander FE , Anderson TJ and Hubbard AL Journal of medical screening, 1997, 4(3), 152	no	To determine the pathological+ biological characteristics of breast ca's diagnosed by screening at the Edinburgh U pathology dept.		conclusions: these results suggest that favourable characteristics of screen detected cases are often due to the effectsof length bias on "biological factors" and fail to show that current local screening practice has succeeded in advancing the diagnosis of breast cancers to a less aggressive phase
9	Impact of a breast cancer screening community intervention. Zapka JG , Costanza ME , Harris DR , Hosmer D , Stoddard A , Barth R and Gaw V Preventive medicine, 1993, 22(1), 34	No	per asbstact:studies willingness to be screened		findings demonstrate limited impact of a community intervention during a period of increasing adoption of mammography screening, in part, due to this rapidly rising secular trend.
10	The Gothenburg Breast Screening Trial. Bjurstam N , Björneld L , Warwick J , Sala E , Duffy SW , Nyström L , Walker N , Cahlin E , Eriksson O , Hafström LO , Lingaas H , Mattsson J , Persson S , Rudenstam CM , Salander H , Säve-Söderbergh J and Wahlin T Cancer, 2003, 97(10), 2387	yes	abstract suggests it will supply good data	29	rctl mammographic screening for breast carcinoma among 51,611 women (21,650 women who were invited to a screening [the study group] and 29,961 women in a control group) 39-59 years in Gothenburg, Sweden. screening interval was 18 months. The screening phase of the trial took place in 1982-1991, follow-up for breast carcinoma mortality thru December 31, 1996.
11	Outcome of screening by clinical examination of the breast in a trial in the Philippines. Pisani P , Parkin DM , Ngelangel C , Esteban D , Gibson L , Munson M , Reyes MG and Laudico A International journal of cancer. 2006, 118(1), 149	No	only evaluted clinical exam by trained nurses		not relevant to our data search
12	Mortality results from the Göteborg randomised population‐based prostate‐cancer screening trial.Hugosson J , Carlsson S , Aus G , Bergdahl S , Khatami A , Lodding P , Pihl CG , Stranne J , Holmberg E and Lilja HThe lancet oncology, 2010, 11(8), 725	No	Abstract reveals its data shows prostate cancer mortality after		screened vs not screened samples 20k men total: cases of cancer followed for mortality and results sim to breast studies
13	Mortality results from the Goteborg randomised population‐based prostate‐cancer screening trial. Hugosson J , Carlsson S , Aus G , Bergdahl S , Khatami A , Lodding P , Pihl CG , Stranne J , Holmberg E and Lilja H Lancet Oncology, 2010, 11(8), 725	No	same citation as 12
14	The Canadian National Breast Screening Study: update on breast cancer mortality. Miller AB , To T , Baines CJ and Wall C Journal of the National Cancer Institute. Monographs, 1997, 22, 37 see Taghipour 2012 subsequent analysis	Yes	seeking the best version.. This may not be	28	this is 13 year results.. Author sent newest 2012 paper 2012 see Taghipour using
15	Interval breast cancers in New South Wales, Australia, and comparisons with trials and other mammographic screening programmes. Taylor R , Supramaniam R , Rickard M , Estoesta J and Moreira C Journal of medical screening, 2002, 9(1), 20	No	not relevant		wrong subjects for our question
16	[Randomized trial of breast self‐examination in 266,064 women in Shanghai]. Gao DL , Thomas DB , Ray RM , Wang WW , Allison CJ , Chen FL , Porter P , Hu YW , Zhao GL , Pan LD , Li WJ , Wu CY , Coriaty Z , Evans I , Lin MG , Stalsberg H and Self SG Zhonghua zhong liu za zhi [Chinese journal of oncology], 2005, 27(6), 350	No	self exam precluded from our protocol		wrong subjects for our question
17	Analysis of interval breast carcinomas in a randomized screening trial in Stockholm. Frisell J , Eklund G , Hellström L and Somell A Breast cancer research and treatment, Breast Cancer Res Treat. 1987;9(3):219-25.	No	not relevant		testing the relationship of interval findings between screenings to time lag
18	Sonographic screening for thyroid cancer in females undergoing breast sonography Jeong SP , Ki KO , Kim E-K , Chang H-S and Soon WH American Journal of Roentgenology, 2006, 186(4), 102	No	not relevant		breast sonography not our protocol
19	Cigarette smoking and breast cancer risk: update of a prospective cohort study. Cui Y , Miller AB and Rohan TE Breast cancer research and treatment, 2006, 100(3), 293	No	NOT THE KEY STUDY WE NEED FROM CANADA		Canadian National Breast Screening Study (NBSS), a multi-center, randomized controlled trial of mammographic screening for breast cancer among 89,835 women aged 40-59 at enrollment. Participants were recruited between 1980 and 1985 from the general Canadian population. During an average of 16.1 years of follow-up, we identified 4,445 incident breast cancer cases.
20	Alcohol consumption and risk of breast cancer : a cohort study. Rohan TE , Jain M , Howe GR and Miller AB Cancer causes & control : CCC, 2000, 11(3), 239	No	not the key study we will now add from Candian Trial		only at high levels of alcohol consumption does the risk show
21	Sleep, fatigue, and depressive symptoms in breast cancer survivors and matched healthy women experiencing hot flashes. Carpenter JS , Elam JL , Ridner SH , Carney PH , Cherry GJ and Cucullu HL Oncology nursing forum, 2004, 31(3), 591	No	not relevant		wrong subjects for our question
22	Sentinel‐lymph‐node biopsy as a staging procedure in breast cancer : update of a randomised controlled study. Veronesi U , Paganelli G , Viale G , Luini A , Zurrida S , Galimberti V , Intra M , Veronesi P , Maisonneuve P , Gatti G , Mazzarol G , DeCicco C , Manfredi G and Fernández JR The lancet oncology, 2006, 7(12), 983	no	not relevant		Women with breast tumours of diameter 2 cm or less were randomly assigned
23	Screening for clonal hematopoiesis as a predictive marker for development of therapy‐related myeloid neoplasia (t‐MN) following neoadjuvant therapy for breast cancer : a Southwest Oncology Group study (S0012). Slovak ML , Bedell V , Lew D , Albain KS , Ellis GK , Livingston RB , Martino S , Perez EA , Hortobagyi GN , Sher D and Stock W Breast cancer research and treatment, 2010, 119(2), 391	no	not relevant		wrong subjects for our question
24	Randomized, placebo‐controlled trial of Saforis for prevention and treatment of oral mucositis in breast cancer patients receiving anthracycline‐based chemotherapy. Peterson DE , Jones JB and Petit RG Cancer, 2007, 109(2), 322	no	not relevant		wrong subjects for our question

## Sheet: ApdxC 
#	Cochrane Reference	Qualifies	Why/Not	Ref #	notes
1	LHRH agonists for adjuvant therapy of early breast cancer in premenopausal women Shom Goel , Rohini Sharma , Anne Hamilton and Jane Beith October 2009	NO	not relevant to protocol
2	Aromatase inhibitors for treatment of advanced breast cancer in postmenopausal women Lorna Gibson , David Lawrence , Claire Dawson and Judith Bliss October 2009	NO	not relevant to protocol
3	Chemotherapy alone versus endocrine therapy alone for metastatic breast cancer Nicholas Wilcken , Jo Hornbuckle and Davina Ghersi July 2011	NO	not relevant to protocol
4	Surgery versus primary endocrine therapy for operable primary breast cancer in elderly women (70 years plus)Daniel Hind , Lynda Wyld , Catherine Beverley and Malcolm W Reed July 2008	NO	not relevant to protocol
5	Levonorgestrel intrauterine system for endometrial protection in women with breast cancer on adjuvant tamoxifenJason Chin , Justin C Konje and Martha Hickey November 2010	NO	not relevant to protocol
6	Trastuzumab containing regimens for early breast cancer Lorenzo Moja , Ludovica Tagliabue , Sara Balduzzi , Elena Parmelli , Vanna Pistotti , Valentina Guarneri and Roberto D'Amico April 2012	NO	not relevant to protocol
7	Vascular‐endothelial‐growth‐factor (VEGF) targeting therapies for endocrine refractory or resistant metastatic breast cancer Anna Dorothea Wagner , Christoph Thomssen , Johannes Haerting and Susanne Unverzagt July 2012	NO	not relevant to protocol
8	Interventions for relieving the pain and discomfort of screening mammography Dawn Miller , Vicki Livingstone and G Peter Herbison January 2009	No	not relevant to protocol
9	Exercise for women receiving adjuvant therapy for breast cancer Martina Markes , Thomas Brockow and Karl‐Ludwig Resch January 2009	NO	not relevant to protocol
10	Toremifene versus tamoxifen for advanced breast cancer Chen Mao , Zu‐Yao Yang , Ben‐Fu He , Shan Liu , Jun‐Hua Zhou , Rong‐Cheng Luo , Qing Chen and Jin Ling Tang July 2012	NO	not relevant to protocol
11	Short and long term effects of tibolone in postmenopausal women Giulio Formoso , Enrica Perrone , Susanna Maltoni , Sara Balduzzi , Roberto D'Amico , Chiara Bassi , Vittorio Basevi , Anna Maria Marata , Nicola Magrini and Emilio Maestri February 2012	NO	not relevant to protocol
12	Single agent versus combination chemotherapy for metastatic breast cancer Sue Carrick , Sharon Parker , Charlene E Thornton , Davina Ghersi , John Simes and Nicholas Wilcken April 2009	NO	not relevant to protocol
13	Long term hormone therapy for perimenopausal and postmenopausal women Jane Marjoribanks , Cindy Farquhar , Helen Roberts and Anne Lethaby July 2012	No	not relevant to protocol
14	Screening for breast cancer with mammography Peter C Gøtzsche and Margrethe Nielsen April 2011	No	not relevant to protocol
15	Oestrogen therapy for urinary incontinence in post‐menopausal women June D Cody , Karen Richardson , Birgit Moehrer , Andrew Hextall and Cathryn MA Glazener January 2010	No	not relevant to protocol
16	Tamoxifen for relapse of ovarian cancerChris Williams , Iveta Simera and Andrew Bryant March 2010	No	not relevant to protocol
17	Follow‐up strategies for women treated for early breast cancerMaria Paulina MP Rojas , Elena Telaro , Ivan Moschetti , Laura Coe , Roldano Fossati , Alessandro Liberati and Marco Del Turco Rosselli April 2012	NO	not relevant to protocol
18	Phytoestrogens for vasomotor menopausal symptoms Anne Lethaby , Jane Marjoribanks , Fredi Kronenberg , Helen Roberts , John Eden and Julie Brow November 2010	No	not relevant to protocol
19	Mammography in combination with breast ultrasonography versus mammography for breast cancer screening in women at average risk Gerald Gartlehner , Kylie Thaler , Dominik Berzaczy , Angela Kaminski , Andrea Chapman and Thomas H Helbich February 2012	No	not relevant to protocol		A review which apparently compares the literature to evaluate comparative effectiveness of methods
20	Pharmacological treatments for fatigue associated with palliative care Vera Peuckmann‐Post , Frank Elsner , Norbert Krumm , Peter Trottenberg and Lukas Radbruch December 2010	NO	not relevant to protocol
21	Peer support telephone calls for improving health Jeremy Dale , Isabela O Caramlau , Antje Lindenmeyer and Susan M Williams July 2009	No	not relevant to protocol
22	Strategies for increasing the participation of women in community breast cancer screening Xavier Bonfill Cosp , Mercè Marzo Castillejo , Manel Pladevall Vila , Joan Marti and José I Emparanza January 2009	No	no documents found ingoogle search
23	The effect of financial incentives on the quality of health care provided by primary care physicians Anthony Scott , Peter Sivey , Driss Ait Ouakrim , Lisa Willenberg , Lucio Naccarella , John Furler and Doris YoungSeptember 2011	No	no documents found ingoogle search
24	Post‐operative radiotherapy for ductal carcinoma in situ of the breast Annabel Goodwin , Sharon Parker , Davina Ghersi and Nicholas Wilcken October 2009	NO	not relevant to protocol
25	Personalised risk communication for informed decision making about taking screening tests Adrian GK Edwards , Rhodri Evans , Kerry Hood and Glyn J Elwyn December 2011	No	not relevant to protocol
